# Supplementary material for: The Bioenergy Potential of Date Palm Branch/Waste Through Reaction Modeling, Thermokinetic Data, Machine Learning KNN Analysis, and Techno-Economic Assessments (TEA)
Source: Polymers (Basel). 2025 Nov 29;17(23):3182. doi: 10.3390/polym17233182 (PMC12694460; doi:10.3390/polym17233182)
Supplement: Supplementary file 1 [file polymers-17-03182-s001.zip]

Archive with 1 entries (1 files):
- polymers-3955392-supplementary.pdf
